# Supplementary material for: Influence of Age and Immunostimulation on the Level of Toll-Like Receptor Gene (TLR3, 4, and 7) Expression in Foals
Source: Animals (Basel). 2020 Oct 26;10(11):1966. doi: 10.3390/ani10111966 (PMC7692595; doi:10.3390/ani10111966)
Supplement: Supplementary file 1 [file animals-10-01966-s001.zip]

Archive with 3 entries (2 files):
- animals-920942-supplementary/
- animals-920942-supplementary/animals-920942 Supplementary Tables S1,S2, Figure S1.docx
- animals-920942-supplementary/animals-920942-Supplementary File 1.doc
